# Supplementary material for: The prevalence of subthreshold psychiatric symptoms and associations with alcohol and substance use disorders: from a nationally representative survey of 36,309 adults
Source: BMC Psychiatry. 2022 Apr 15;22:270. doi: 10.1186/s12888-022-03834-1 (PMC9012038; doi:10.1186/s12888-022-03834-1)
Supplement: Supplementary file 1 — Additional file 1: Supplement 1. Lifetime Prevalence for Subthreshold Psychiatric Symptoms (SPS) by sociodemographic characteristic. [file 12888_2022_3834_MOESM1_ESM.xlsx]

## Sheet: Supplement 1
Supplement 1. Lifetime Prevalence for Subthreshold Psychiatric Symptoms (SPS) by Sociodemographic Characteristic
Demographic		SPS - Lifetime prevalence, % (SE)
		bp	mdd	panic	gad	spp	sad	agor	ptsd	an	bn	bed	spd	bpd	aspd
Total		2.7 (0.13)	8.5 (0.22)	3.9 (0.13)	5.1 (0.20)	9.8 (0.23)	4.4 (0.14)	2.2 (0.11)	13.1 (0.29)	1.5 (0.09)	1.7 (0.08)	3.8 (0.17)	21.3 (0.45)	17.6 (0.37)	18.3 (0.42)
Sex
	Male	3.0 (0.18)	7.5 (0.31)	3.1 (0.16)	4.9 (0.27)	7.5 (0.33)	3.7 (0.20)	1.6 (0.10)	10.6 (0.38)	1.0 (0.10)	1.6 (0.11)	5.5 (0.29)	21.9 (0.56)	17.9 (0.48)	21.9 (0.53)
	Female	2.4 (0.15)	9.4 (0.23)	4.7 (0.19)	5.4 (0.23)	12.0 (0.35)	5.1 (0.20)	2.8 (0.16)	15.4 (0.38)	1.9 (0.13)	1.8 (0.10)	2.3 (0.14)	20.8 (0.48)	17.4 (0.40)	15.0 (0.45)
Race / Ethnicity
	White	2.6 (0.16)	8.5 (0.27)	4.7 (0.17)	5.0 (0.24)	10.2 (0.27)	5.1 (0.22)	2.5 (0.14)	13.6 (0.36)	1.5 (0.12)	1.7 (0.11)	3.7 (0.21)	20.5 (0.53)	17.4 (0.45)	19.5 (0.53)
	Black	3.0 (0.27)	9.0 (0.45)	1.9 (0.17)	6.5 (0.46)	10.3 (0.50)	3.3 (0.27)	1.6 (0.20)	13.6 (0.56)	0.8 (0.12)	1.9 (0.27)	4.3 (0.35)	27.1 (1.02)	21.6 (0.82)	20.7 (0.94)
	Native American	5.5 (1.36)	11.0 (1.62)	4.3 (1.08)	5.4 (1.26)	12.8 (1.57)	6.6 (1.46)	3.4 (0.99)	20.7 (2.41)	1.6 (0.70)	1.9 (0.69)	6.5 (1.51)	29.1 (2.85)	20.7 (2.08)	23.7 (2.61)
	Asian or Pacific Islander	2.3 (0.41)	7.1 (0.65)	2.2 (0.35)	4.2 (0.51)	7.1 (0.61)	2.8 (0.51)	0.9 (0.28)	9.2 (0.66)	2.3 (0.35)	1.0 (0.26)	2.4 (0.33)	17.3 (1.21)	14.0 (0.98)	7.4 (0.66)
	Hispanic	2.8 (0.24)	8.1 (0.46)	2.8 (0.25)	5.0 (0.39)	8.5 (0.44)	3.0 (0.25)	1.9 (0.20)	10.9 (0.50)	1.5 (0.18)	1.8 (0.19)	4.0 (0.29)	21.3 (0.70)	16.2 (0.57)	14.6 (0.57)
Age
	18-29	3.5 (0.28)	7.1 (0.42)	3.7 (0.25)	4.3 (0.29)	10.9 (0.45)	5.2 (0.29)	2.6 (0.20)	12.2 (0.53)	1.7 (0.17)	2.1 (0.20)	5.8 (0.39)	23.9 (0.77)	20.9 (0.77)	21.8 (0.61)
	30-44	3.0 (0.23)	7.9 (0.38)	3.7 (0.23)	4.4 (0.26)	10.2 (0.42)	4.5 (0.27)	2.3 (0.18)	14.0 (0.53)	1.5 (0.15)	1.8 (0.16)	4.0 (0.27)	20.8 (0.64)	18.1 (0.55)	21.1 (0.63)
	45-64	2.5 (0.19)	9.2 (0.32)	4.6 (0.26)	5.3 (0.31)	9.9 (0.36)	4.3 (0.22)	2.1 (0.19)	14.1 (0.40)	1.3 (0.14)	1.8 (0.14)	3.4 (0.25)	20.9 (0.52)	16.6 (0.55)	17.9 (0.59)
	≥65	1.5 (0.19)	9.8 (0.48)	3.3 (0.27)	6.9 (0.43)	7.9 (0.42)	3.5 (0.29)	1.9 (0.20)	10.8 (0.48)	1.4 (0.21)	0.8 (0.14)	2.0 (0.22)	19.8 (0.73)	14.7 (0.66)	10.7 (0.58)
Marital Status
	Married or cohabiting	2.4 (0.15)	8.0 (0.26)	3.8 (0.19)	4.8 (0.24)	9.7 (0.30)	4.0 (0.16)	2.0 (0.14)	12.1 (0.33)	1.4 (0.12)	1.6 (0.11)	3.3 (0.21)	18.9 (0.54)	15.5 (0.42)	16.1 (0.45)
	Separated, widowed or divorced	2.4 (0.20)	10.7 (0.43)	4.8 (0.25)	6.3 (0.38)	10.3 (0.42)	5.0 (0.32)	2.4 (0.18)	16.7 (0.50)	1.7 (0.17)	1.5 (0.13)	3.0 (0.23)	24.6 (0.61)	19.8 (0.60)	20.4 (0.67)
	Never married	3.6 (0.27)	7.9 (0.42)	3.6 (0.25)	4.9 (0.28)	9.8 (0.36)	5.0 (0.28)	2.6 (0.22)	12.5 (0.50)	1.4 (0.16)	2.3 (0.21)	5.7 (0.34)	24.8 (0.65)	21.1 (0.64)	22.0 (0.69)
Education
	Less than high school	2.7 (0.24)	8.1 (0.47)	3.3 (0.30)	5.5 (0.37)	10.1 (0.58)	3.9 (0.28)	2.6 (0.32)	12.0 (0.63)	1.3 (0.19)	1.8 (0.22)	3.5 (0.33)	22.3 (0.83)	17.8 (0.68)	16.6 (0.75)
	High school	2.9 (0.25)	8.5 (0.41)	4.3 (0.32)	5.1 (0.33)	10.6 (0.43)	4.8 (0.32)	2.5 (0.21)	13.1 (0.45)	1.4 (0.16)	1.6 (0.14)	4.0 (0.30)	23.2 (0.65)	19.6 (0.60)	20.4 (0.70)
	Some college or higher	2.6 (0.15)	8.6 (0.25)	3.9 (0.15)	5.1 (0.24)	9.4 (0.23)	4.4 (0.17)	2.0 (0.13)	13.3 (0.33)	1.5 (0.11)	1.7 (0.10)	3.8 (0.18)	20.3 (0.47)	16.7 (0.43)	17.8 (0.41)
Family Income
	0-19,999	3.1 (0.26)	9.3 (0.40)	4.6 (0.29)	5.6 (0.34)	10.6 (0.36)	5.3 (0.25)	3.1 (0.22)	15.2 (0.53)	1.8 (0.17)	2.2 (0.18)	4.4 (0.27)	25.6 (0.63)	20.1 (0.52)	21.2 (0.67)
	20,000-34,999	2.9 (0.23)	8.3 (0.43)	3.8 (0.28)	5.9 (0.41)	10.5 (0.41)	4.6 (0.34)	2.4 (0.26)	13.4 (0.50)	1.5 (0.17)	1.5 (0.15)	3.7 (0.32)	23.2 (0.73)	18.5 (0.62)	20.1 (0.62)
	35,000-69,999	2.9 (0.23)	7.9 (0.29)	4 (0.22)	5.3 (0.35)	10.3 (0.39)	4.3 (0.25)	2.0 (0.19)	12.5 (0.42)	1.3 (0.15)	1.6 (0.15)	3.9 (0.31)	21.4 (0.64)	18.9 (0.59)	18.6 (0.61)
	≥70,000	2.1 (0.18)	8.5 (0.40)	3.4 (0.26)	4.3 (0.27)	8.4 (0.38)	3.8 (0.24)	1.7 (0.19)	11.8 (0.45)	1.2 (0.15)	1.6 (0.17)	3.4 (0.23)	16.9 (0.53)	14.1 (0.47)	14.9 (0.50)
Urbanicity
	Urban	2.7 (0.13)	8.7 (0.25)	3.9 (0.14)	5.2 (0.21)	9.4 (0.24)	4.3 (0.14)	2.2 (0.11)	12.9 (0.30)	1.4 (0.09)	1.7 (0.09)	3.9 (0.17)	21.2 (0.48)	17.6 (0.37)	18.2 (0.41)
	Rural	2.8 (0.30)	7.8 (0.36)	4.1 (0.31)	5.1 (0.41)	11.2 (0.75)	5.0 (0.42)	2.3 (0.23)	13.6 (0.58)	1.6 (0.21)	1.6 (0.20)	3.4 (0.41)	21.7 (0.88)	17.5 (0.89)	18.7 (1.00)
Region
	Northeast	3.1 (0.36)	8.8 (0.74)	4.6 (0.36)	5.8 (0.68)	9.8 (0.60)	5.0 (0.31)	2.7 (0.30)	13.0 (0.61)	1.6 (0.23)	1.8 (0.13)	3.9 (0.37)	21.2 (0.87)	16.4 (0.85)	17.8 (1.22)
	Midwest	2.4 (0.27)	9.2 (0.43)	4.0 (0.32)	4.7 (0.37)	11.1 (0.48)	5.0 (0.38)	2.3 (0.22)	13.0 (0.61)	1.2 (0.17)	1.8 (0.20)	3.9 (0.37)	20.5 (1.00)	17.9 (0.90)	17.3 (0.90)
	South	2.6 (0.19)	8.2 (0.35)	3.6 (0.18)	5.1 (0.31)	9.8 (0.41)	4.1 (0.21)	2.0 (0.18)	12.9 (0.50)	1.2 (0.10)	1.5 (0.14)	3.6 (0.32)	21.9 (0.96)	18.4 (0.70)	19.0 (0.68)
	West	2.8 (0.24)	8.0 (0.30)	3.9 (0.19)	5.2 (0.36)	8.7 (0.34)	4.0 (0.23)	2.1 (0.17)	13.4 (0.56)	1.9 (0.23)	1.9 (0.14)	4.0 (0.26)	21.3 (0.42)	16.9 (0.43)	18.5 (0.68)
Abbreviations: bp, bipolar; mdd, depression; gad, generalized anxiety; spp, specific phobia; sad, social anxiety; agor, agoraphobia; ptsd, posttraumatic stress; an, anorexia; bn, bulimia; bed binge eating; spd, schizotypal; bpd, borderline; aspd, antisocial
