# Supplementary material for: The prevalence of subthreshold psychiatric symptoms and associations with alcohol and substance use disorders: from a nationally representative survey of 36,309 adults
Source: BMC Psychiatry. 2022 Apr 15;22:270. doi: 10.1186/s12888-022-03834-1 (PMC9012038; doi:10.1186/s12888-022-03834-1)
Supplement: Supplementary file 2 — Additional file 2: Supplement 2. Relative Risk Ratios (RRR) for Lifetime Subthreshold Psychiatric Symptoms (SPS) and Disorder by sociodemographic characteristics. [file 12888_2022_3834_MOESM2_ESM.xlsx]

## Sheet: Supplement 2
Supplement 2. Relative Risk Ratios (RRR) for Lifetime Subthreshold Psychiatric Symptoms (SPS) and Disorder by Sociodemographic Characteristics
Demographic		RRR (95% CI)
		bp		mdd		panic		gad		spp		sad		agor		ptsd		an		bn		bed		spd		bpd		aspd
		SPS	disorder	SPS	disorder	SPS	disorder	SPS	disorder	SPS	disorder	SPS	disorder	SPS	disorder	SPS	disorder	SPS	disorder	SPS	disorder	SPS	disorder	SPS	disorder	SPS	disorder	SPS	disorder
Sex
	Male	1.3	1.1	0.7	0.5	0.6	0.4	0.9	0.6	0.6	0.4	0.7	0.7	0.6	0.4	0.6	0.5	0.5	0.1	0.9	0.2	2.5	0.5	1.1	1.1	1.1	1	1.8	3.3
		(1.10-1.54)	(0.94-1.39)	(0.62-0.75)	(0.44-0.50)	(0.56-0.74)	(0.38-0.52)	(0.79-1.02)	(0.51-0.65)	(0.49-0.63)	(0.38-0.46)	(0.63-0.84)	(0.59-0.79)	(0.47-0.65)	(0.34-0.54)	(0.58-0.70)	(0.42-0.54)	(0.40-0.65)	(0.09-0.21)	(0.76-1.09)	(0.08-0.37)	(2.13-2.84)	(0.36-0.67)	(1.05-1.19)	(0.99-1.32)	(0.99-1.14)	(0.93-1.11)	(1.66-1.92)	(2.93-3.80)
	Female	REF	REF	REF	REF	REF	REF	REF	REF	REF	REF	REF	REF	REF	REF	REF	REF	REF	REF	REF	REF	REF	REF	REF	REF	REF	REF	REF	REF
Race / Ethnicity
	White	REF	REF	REF	REF	REF	REF	REF	REF	REF	REF	REF	REF	REF	REF	REF	REF	REF	REF	REF	REF	REF	REF	REF	REF	REF	REF	REF	REF
	Black	1	0.7	0.9	0.5	0.3	0.4	1.3	0.6	0.9	0.7	0.5	0.4	0.5	0.5	0.9	0.8	0.5	0.1	0.9	0.6	1	0.6	1.3	1.1	1.1	0.7	0.9	1
		(0.82-1.26)	(0.56-0.98)	(0.79-1.02)	(0.46-0.54)	(0.28-0.41)	(0.34-0.51)	(1.08-1.51)	(0.47-0.65)	(0.81-1.06)	(0.57-0.80)	(0.44-0.67)	(0.35-0.55)	(0.38-0.68)	(0.38-0.69)	(0.79-1.00)	(0.62-0.91)	(0.37-0.75)	(0.06-0.23)	(0.68-1.30)	(0.26-1.49)	(0.84-1.27)	(0.36-1.00)	(1.15-1.45)	(0.90-1.27)	(0.94-1.20)	(0.63-0.84)	(0.78-1.02)	(0.84-1.24)
	Native American	2	2.2	1.4	1.1	0.9	1.9	1.1	1.3	1.2	1.1	1.2	1.3	1.2	1.7	1.7	2.4	0.9	2.3	0.9	0.7	1.8	1	1.7	2.6	1.3	1.6	1.3	2.7
		(1.15-3.58)	(1.44-3.24)	(0.98-2.00)	(0.92-1.43)	(0.51-1.44)	1.33-2.69)	(0.68-1.88)	(0.96-1.78)	(0.90-1.56)	(0.74-1.67)	(0.72-2.03)	(0.78-2.01)	(0.63-2.15)	(1.08-2.71)	(1.25-1.22)	(1.74-3.31)	(0.38-2.36)	(0.99-5.33)	(0.45-1.99)	(0.17-3.31)	(1.09-2.92)	(0.32-3.19)	(1.29-2.29)	(2.02-3.33)	(0.97-1.65)	(1.23-1.97)	(0.94-1.68)	(1.74-4.06)
	Asian or Pacific Islander	0.8	0.4	0.7	0.4	0.4	0.2	0.8	0.4	0.7	0.5	0.5	0.2	0.3	0.2	0.6	0.3	1.5	0.5	0.5	0.4	0.6	0.5	0.8	0.4	0.7	0.4	0.3	0.3
		(0.56-1.18)	(0.25-0.75)	(0.58-0.90)	(0.35-0.49)	(0.29-0.57)	(0.13-0.29)	(0.62-1.09)	(0.33-0.54)	(0.56-0.81)	(0.37-0.64)	(0.35-0.78)	(0.10-0.38)	(0.18-0.60)	(0.08-0.43)	(0.49-0.71)	(0.20-0.47)	(0.97-2.20)	(0.25-1.13)	(0.28-0.89)	(0.11-1.24)	(0.40-0.75)	(0.21-1.16)	(0.64-0.94)	(0.30-0.63)	(0.58-0.83)	(0.32-0.55)	(0.22-0.34)	(0.19-0.41)
	Hispanic	0.9	0.7	0.9	0.6	0.5	0.4	1	0.5	0.7	0.7	0.5	0.4	0.6	0.4	0.7	0.6	0.9	0.4	0.9	0.6	0.9	0.8	0.9	0.7	0.7	0.5	0.5	0.5
		(0.71-1.14)	(0.50-0.90)	(0.78-1.05)	(0.52-0.63)	(0.40-0.64)	(0.34-0.51)	(0.82-1.20)	(0.46-0.62)	(0.65-0.85)	(0.58-0.80)	(0.41-0.65)	(0.35-0.55)	(0.45-0.76)	(0.29-0.52)	(0.62-0.80)	(0.55-0.75)	(0.66-1.21)	(0.28-0.67)	(0.65-1.16)	(0.29-1.42)	(0.74-1.09)	(0.52-1.16)	(0.85-1.03)	(0.62-0.86)	(0.65-0.81)	(0.46-0.60)	(0.47-0.58)	(0.40-0.61)
Age
	18-29	2.3	4.1	0.8	1.8	1.5	3	0.6	1.1	1.7	1.5	1.8	2.1	1.5	2.7	1.5	2.9	1.6	5.4	2.2	6.2	2.6	2.2	1.3	2.9	1.8	3.5	2.9	4.8
		(1.69-3.07)	(2.74-6.09)	(0.69-0.98)	(1.61-2.06)	(1.15-2.00)	(2.35-3.75)	(0.47-0.71)	(0.87-1.27)	(1.44-2.10)	(1.17-1.82)	(1.43-2.32)	(1.67-2.69)	(1.06-2.08)	(1.74-4.22)	(1.26-1.74)	(2.42-3.59)	(1.06-2.39)	(2.59-11.26)	(1.46-3.26)	(1.18-32.64)	(1.97-3.33)	(1.16-4.10)	(1.16-1.52)	(2.31-3.68)	(1.57-2.11)	(2.93-4.27)	(2.52-3.29)	(3.55-6.56)
	30-44	2.2	4	1	2.2	1.6	3.4	0.6	1.6	1.6	1.3	1.7	2.1	1.6	3.5	1.8	3.5	1.3	4.4	2.1	8.1	2	2.7	1.2	2.8	1.7	3.6	3	4.6
		(1.60-3.04)	(2.67-5.91)	(0.83-1.12)	(1.91-2.44)	(1.26-1.98)	(2.70-4.24)	(0.55-0.77)	(1.36-1.93)	(1.32-1.84)	(1.09-1.64)	(1.36-2.09)	(1.63-2.61)	(1.14-2.18)	(2.34-5.24)	(1.53-2.04)	(2.94-4.25)	(0.89-1.91)	(2.21-8.81)	(1.38-3.32)	(1.63-39.90)	(1.53-2.58)	(1.49-4.96)	(1.10-1.39)	(2.26-3.40)	(1.50-1.90)	(3.03-4.33)	(2.61-3.43)	(3.47-6.10)
	45-64	1.8	2.9	1.1	2.1	1.8	3	0.8	1.8	1.4	1.3	1.5	2.1	1.4	3.2	1.6	3	1.1	3.2	2.2	3.8	1.7	3.4	1.2	2.4	1.4	2.7	2.2	3.3
		(1.35-2.41)	(2.01-4.25)	(0.99-1.28)	(1.93-2.37)	(1.42-2.18)	(2.43-3.61)	(0.70-0.95)	(1.57-2.09)	(1.23-1.66)	(1.12-1.62)	(1.22-1.79)	(1.65-2.58)	(1.07-1.84)	(2.21-4.52)	(1.44-1.88)	(2.48-3.53)	(0.74-1.59)	(1.54-6.55)	(1.58-3.17)	(0.80-18.34)	(1.28-2.18)	(2.02-5.78)	(1.11-1.33)	(1.94-2.88)	(1.27-1.59)	(2.31-3.20)	(1.92-2.49)	(2.49-4.35)
	≥65	REF	REF	REF	REF	REF	REF	REF	REF	REF	REF	REF	REF	REF	REF	REF	REF	REF	REF	REF	REF	REF	REF	REF	REF	REF	REF	REF	REF
Marital Status
	Married or cohabiting	REF	REF	REF	REF	REF	REF	REF	REF	REF	REF	REF	REF	REF	REF	REF	REF	REF	REF	REF	REF	REF	REF	REF	REF	REF	REF	REF	REF
	Separated, widowed, or divorced	1.1	1.5	1.4	1.5	1.2	1.3	1.1	1.2	1	1	1.2	1.2	1	1.1	1.4	1.5	1.1	1.3	1	1.7	1.1	1	1.3	1.7	1.4	1.7	1.4	1.5
		(0.86-1.32)	(1.18-1.79)	(1.27-1.57)	(1.44-1.67)	(0.98-1.40)	(1.08-1.50)	(0.97-1.31)	(1.11-1.39)	(0.90-1.11)	(0.83-1.13)	(1.00-1.42)	(1.05-1.44)	(0.80-1.28)	(0.85-1.47)	(1.28-1.54)	(1.34-1.79)	(0.84-1.50)	(0.88-1.85)	(0.75-1.24)	(0.71-3.88)	(0.85-1.30)	(0.68-1.41)	(1.23-1.45)	(1.49-1.96)	(1.30-1.54)	(1.52-1.89)	(1.35-1.55)	(1.30-1.80)
	Never married	1.2	1.2	1.1	1.2	0.9	0.9	1.1	1	0.9	1.1	1.1	1.1	1.2	1.1	1	1.1	0.8	1	1.3	1.7	1.2	1.3	1.2	1.5	1.2	1.2	1.1	1
		(0.97-1.43)	(0.91-1.45)	(1.00-1.29)	(1.08-1.32)	(0.75-1.17)	(0.75-1.07)	(0.94-1.28)	(0.89-1.20)	(0.77-1.01)	(0.91-1.23)	(0.94-1.30)	(0.92-1.33)	(0.88-1.52)	(0.88-1.51)	(0.89-1.12)	(0.91-1.25)	(0.58-1.16)	(0.64-1.55)	(0.97-1.65)	(0.86-3.27)	(1.04-1.44)	(0.89-1.92)	(1.11-1.33)	(1.28-1.79)	(1.10-1.35)	(1.06-1.37)	(1.00-1.21)	(0.86-1.22)
Education
	Less than high school	1	1.3	0.9	0.9	0.9	1.2	0.9	0.8	1.1	1.2	1	1.3	1.3	1.5	0.9	1.2	0.8	0.4	1.1	1.1	0.9	1.1	1	1.4	1.1	1.4	0.9	1.6
		(0.75-1.23)	(0.92-1.71)	(0.76-1.01)	(0.78-0.96)	(0.75-1.12)	(0.92-1.46)	(0.76-1.14)	(0.67-0.96)	(0.99-1.32)	(1.06-1.40)	(0.80-1.17)	(0.99-1.63)	(0.96-1.79)	(1.11-2.01)	(0.79-1.03)	(1.05-1.46)	(0.60-1.12)	(0.23-0.85)	(0.80-1.43)	(0.52-2.14)	(0.70-1.07)	(0.71-1.56)	(0.90-1.10)	(1.13-1.71)	(0.99-1.20)	(1.22-1.63)	(0.84-1.07)	(1.32-1.96)
	High school	1	1.2	1	0.9	1.1	1	0.9	0.8	1.1	1.1	1.1	1.3	1.2	1.1	1	1	0.9	0.7	0.9	0.8	1	1	1.1	1.4	1.2	1.4	1.1	1.3
		(0.83-1.25)	(1.03-1.48)	(0.84-1.08)	(0.81-0.96)	(0.90-1.33)	(0.92-1.19)	(0.76-1.04)	(0.75-0.96)	(1.03-1.25)	(0.93-1.24)	(0.93-1.27)	(1.12-1.57)	(1.00-1.54)	(0.94-1.36)	(0.88-1.04)	(0.87-1.12)	(0.68-1.20)	(0.46-1.00)	(0.72-1.13)	(0.36-1.77)	(0.81-1.13)	(0.67-1.45)	(1.01-1.18)	(1.20-1.61)	(1.10-1.32)	(1.30-1.58)	(1.04-1.21)	(1.09-1.53)
	Some college or higher	REF	REF	REF	REF	REF	REF	REF	REF	REF	REF	REF		REF	REF	REF	REF	REF	REF	REF	REF	REF	REF	REF	REF	REF	REF	REF	REF
Family Income
	0-19,999	1.5	2.4	1.1	1.3	1.7	1.8	1.3	1.6	1.3	1.3	1.5	1.8	1.9	2.2	1.5	2.3	1.6	0.8	1.4	1.2	1.3	1.3	1.6	2.8	1.5	2.7	1.7	2.5
		(1.14-2.07)	(1.76-3.19)	(0.95-1.29)	(1.15-1.41)	(1.32-2.15)	(1.48-2.30)	(1.04-1.66)	(1.42-1.90)	(1.09-1.46)	(1.12-1.54)	(1.18-1.80)	(1.42-2.18)	(1.31-2.61)	(1.59-3.00)	(1.29-1.65)	(1.99-2.78)	(1.11-2.23)	(0.52-1.25)	(0.99-1.87)	(0.49-2.93)	(1.04-1.58)	(0.82-2.16)	(1.47-1.81)	(2.25-3.59)	(1.39-1.66)	(2.26-3.21)	(1.48-1.88)	(1.97-3.05)
	20,000-34,999	1.4	1.8	1	1.2	1.3	1.4	1.4	1.4	1.3	1.3	1.3	1.5	1.5	1.7	1.2	1.7	1.3	0.5	1	0.7	1.1	1.2	1.4	2.2	1.4	2.2	1.6	1.9
		(1.12-1.87)	(1.32-2.37)	(0.85-1.11)	(1.06-1.28)	(1.02-1.71)	(1.13-1.83)	(1.14-1.74)	(1.19-1.63)	(1.10-1.47)	(1.09-1.55)	(1.00-1.65)	(1.25-1.90)	(1.03-2.10)	(1.25-2.36)	(1.10-1.40)	(1.42-2.11)	(0.94-1.79)	(0.35-0.85)	(0.72-1.43)	(0.32-1.73)	(0.88-1.38)	(0.71-1.91)	(1.30-1.61)	(1.75-2.72)	(1.26-1.54)	(1.83-2.55)	(1.40-1.73)	(1.48-2.40)
	35,000-69,999	1.4	1.5	0.9	1.1	1.3	1.2	1.3	1.2	1.2	1.1	1.2	1.1	1.2	1.5	1.1	1.5	1.1	0.8	1	1.1	1.2	1.1	1.3	1.6	1.4	1.7	1.3	1.5
		(1.17-1.79)	(1.16-2.02)	(0.82-1.05)	(0.98-1.18)	(1.05-1.58)	(1.03-1.49)	(1.02-1.55)	(1.04-1.38)	(1.09-1.42)	(0.91-1.27)	(0.96-1.38)	(0.88-1.30)	(0.93-1.69)	(1.14-1.96)	(1.00-1.25)	(1.31-1.80)	(0.79-1.47)	(0.55-1.15)	(0.74-1.37)	(0.43-2.71)	(0.96-1.40)	(0.68-1.63)	(1.20-1.42)	(1.30-1.90)	(1.30-1.55)	(1.50-1.98)	(1.21-1.47)	(1.26-1.84)
	≥70,000	REF	REF	REF	REF	REF	REF	REF	REF	REF	REF	REF	REF	REF	REF	REF	REF	REF	REF	REF	REF	REF	REF	REF	REF	REF	REF	REF	REF
Urbanicity
	Urban	0.9	0.8	1.2	1.1	1.1	1.1	1	0.9	0.9	0.9	0.9	0.8	1.1	1	1	0.8	0.8	1.3	1.1	1.5	1.1	1.2	0.9	0.9	1	1	1	1
		(0.71-1.13)	(0.62-1.06)	(1.05-1.33)	(0.94-1.23)	(0.93-1.34)	(0.94-1.32)	(0.85-1.21)	(0.80-1.04)	(0.74-1.05)	(0.77-1.02)	(0.76-1.12)	(0.66-1.00)	(0.89-1.40)	(0.74-1.35)	(0.86-1.08)	(0.70-0.99)	(0.60-1.13)	(0.74-2.26)	(0.79-1.48)	(0.65-3.43)	(0.83-1.37)	(0.80-1.67)	(0.82-1.06)	(0.69-1.14)	(0.87-1.16)	(0.79-1.15)	(0.88-1.17)	(0.77-1.23)
	Rural	REF	REF	REF	REF	REF	REF	REF	REF	REF	REF	REF	REF	REF	REF	REF	REF	REF	REF	REF	REF	REF	REF	REF	REF	REF	REF	REF	REF
Region
	Northeast	1.1	1	1.1	1	1.2	1.2	1.1	0.9	1.1	1.2	1.2	1	1.3	1	0.9	0.9	0.9	0.8	0.9	0.9	1	0.6	1	0.9	0.9	0.9	0.9	0.7
		(0.84-1.56)	(0.76-1.42)	(0.88-1.37)	(0.90-1.18)	(0.95-1.40)	(1.03-1.51)	(0.81-1.48)	(0.77-1.11)	(0.95-1.29)	(0.98-1.36)	(1.00-1.44)	(0.78-1.34)	(0.96-1.64)	(0.70-1.40)	(0.79-1.06)	(0.79-1.13)	(0.60-1.35)	(0.46-1.26)	(0.74-1.16)	(0.34-2.21)	(0.76-1.24)	(0.38-0.96)	(0.85-1.11)	(0.71-1.19)	(0.79-1.06)	(0.78-1.10)	(0.70-1.04)	(0.60-0.88)
	Midwest	0.8	0.8	1.1	0.9	0.9	0.9	0.9	0.8	1.2	1	1.1	0.7	1	0.8	0.9	0.8	0.7	0.7	0.9	0.8	0.9	0.9	0.9	0.8	1	0.8	0.7	0.6
		(0.61-1.12)	(0.62-1.14)	(0.98-1.29)	(0.78-1.03)	(0.74-1.10)	(0.75-1.08)	(0.68-1.09)	(0.72-0.95)	(1.04-1.37)	(0.86-1.17)	(0.88-1.32)	(0.57-0.93)	(0.77-1.27)	(0.56-1.01)	(0.74-1.00)	(0.67-0.99)	(0.44-0.98)	(0.47-1.19)	(0.67-1.20)	(0.37-1.76)	(0.73-1.20)	(0.59-1.24)	(0.77-1.04)	(0.65-1.06)	(0.83-1.13)	(0.70-1.03)	(0.62-0.87)	(0.46-0.73)
	South	0.9	0.8	1	0.9	0.9	1	0.9	0.8	1	0.9	0.9	0.7	0.9	0.8	0.9	0.9	0.7	0.7	0.8	0.5	0.9	0.6	0.9	0.8	1	0.9	0.9	0.5
		(0.70-1.15)	(0.60-1.13)	(0.88-1.15)	(0.84-1.04)	(0.76-1.03)	(0.87-1.20)	(0.73-1.12)	(0.72-0.94)	(0.91-1.17)	(0.77-1.05)	(0.80-1.11)	(0.59-0.90)	(0.67-1.11)	(0.67-1.07)	(0.76-1.00)	(0.74-1.03)	(0.50-0.96)	(0.46-1.11)	(0.61-0.99)	(0.26-0.87)	(0.71-1.11)	(0.47-0.90)	(0.81-1.06)	(0.61-0.94)	(0.89-1.14)	(0.74-1.05)	(0.75-0.98)	(0.42-0.68)
	West	REF	REF	REF	REF	REF	REF	REF	REF	REF	REF	REF	REF	REF	REF	REF	REF	REF	REF	REF	REF	REF	REF	REF	REF	REF	REF	REF	REF
Abbreviations: CI, confidence interval; bp, bipolar; mdd, depression; gad, generalized anxiety; spp, specific phobia; sad, social anxiety; agor, agoraphobia; ptsd, posttraumatic stress; an, anorexia; bn, bulimia; bed binge eating; spd, schizotypal; bpd, borderline; aspd, antisocial
REF is the reference group for each demographic category (RRR = 1.0). Significance at p<0.05 in bold. RRR adjusted for all other demographics.
